# Supplementary material for: Regulation of Histone Acetylation Modification on Biosynthesis of Secondary Metabolites in Fungi
Source: Int J Mol Sci. 2024 Dec 24;26(1):25. doi: 10.3390/ijms26010025 (PMC11720177; doi:10.3390/ijms26010025)
Supplement: Supplementary file 1 [file ijms-26-00025-s001.zip]

Archive with 1 entries (1 files):
- ijms-3341541-supplementary-done.pdf
